# Supplementary material for: Genetic diversity and population structure of Cynara cardunculus L. in southern Portugal
Source: PLoS One. 2021 Jun 9;16(6):e0252792. doi: 10.1371/journal.pone.0252792 (PMC8189484; doi:10.1371/journal.pone.0252792)
Supplement: S2 Table — (XLSX) [file pone.0252792.s004.xlsx]

## Sheet: S2 Table
Table S2: The nucleotide sequences of amplicons obtained using 10 selected SSR primer pairs for large scale PCR amplification
>Primers 6 Cynara cardunculus CyEM-138 microsatellite sequence
ACCACAATTTCAACTCCAACGAACTAGAACCCCTTCTCTCTCTCTCTCTCTCTCTCTCACACATACACACACACACTCTCGCACAATGTGTTCATCAATGGCAACCAGTCTATGCATCACCTTCCTCTGC
>Primers 7 Cynara cardunculus CyEM-183 microsatellite sequence
AGGGTCGGTTGTCTTTCTCTCCCAAATTCATCATCATCAACAACAACAACAACAACAAACCCTGAATTTCTTTCTATTGGAGTTTCAGCTAACTCTCG
>Primers 9 Cynara cardunculus CyEM-229 microsatellite sequence
TCTGTCTTCCCGATCCATCTACTCTCTCTCTCTCTCTCTCTCTCTCTCATGGAGGATCGGAGACGCCATGAACAACCTACCAACTCCGTGAGAAGAAGCCTGAAGAGGAAGCTGCAGGATGTATTGATCGAAGATCGACATATATGTTTTTCTGAAGATGTTTCTCAACAGGATCTACTATCTGAAATTCGTGCTCAGGTTGAAGTCCTTGAGCTAACTTACTCATCGGTTGAAGCAGACCGTGCCCTAGCTAAACGCTCTATTAACATCCTATCAGAGCTCGCC
>Primers 10 Cynara cardunculus CELMS03 microsatellite sequence
GATCAATACGTCGTCGCAGATTGCCATTGTTGGTTCCAATGTTTGCCCAATCGAATCTCTTGATTACGAGTAATCATTCTTATCTCTCTCTCTCTCTCTCTCTCTCTCTCTCTCTCTCTCTCTGTCTCTCTGTATATACACACACACAGCATTCGTTCAATCTTCAATCTATTTCTTTAATGCCTTCAATTTCAGAGAAGGAATCAATCATCCACAAAAAATTAAACCTATTTTTCATCAAATTTTCGCTTATTTNTGAACTTTGATGGCTCAGTATCGATTTTTGCCCTTTAACGGACACAAATCTCACAACTGAAGTGACAGTTTTGGTAAAAGTGGTACACTTGACTAATTCTGAAGTTAAGAGCCTAACAAACCCTTGGTAGCCTCAG
>Primers 11 Cynara cardunculus CELMS-05 microsatellite sequence
CCCACCTTCTTATCCCATCACCCCCAAAAGTCTCCCCACTACTTTACTCTCTCTCTCTCTCTCTCTCTCTGTGTGTGAGAGAGGGAAGAAGATATGGGTGATAAATTGATGAAAGCTAGAGGAGTAGCAAAAACAGTATTAGGCATAGCAGATGCAGTTTCTTTTTACTGTGCGATAACGATAGTTGCCCTCATGCTGACCGGTGCTTTCAGAGGTGATGACAGTTATGGGCTTACCACCACCAGCAGCAGCAGCGTCAGAGTGACAGGCGGAGGAGGAAACAGACGTCCA
>Primers 13 Cynara cardunculus CELMS-11 microsatellite sequence
GCGAATCAATCCCTTGTCTCTCTTATCATTT/CTCTCTCTCTCTCTCTCTCTCTCTCTCTCTCTCTCTCTCT/CCGCCTTNCATCAAACAATTTTNCGTTTTGATTTTTCTCTTCCTNCCCACCCTTNTNCAACTCTGNTNTCTCTCTCTTAGGGTTAGGGTTAGGGTTTTCTAAATATACAAAATTATGATGCACATGAACTCCATCTTCACTCTCTGCAATTTCTCTCTAATTCTACTCTCTGCTTCATCCATGGCTT
>Primers 14 Cynara cardunculus CELMS-14 microsatellite sequence
TCCAGCCATGCAAGAAAAGTATAACCCCAAAACACACACACACACACACACACACACACACACTCTCTCTCTCTCTCACACACACACACTCTCTCTCTCTCTCTCTCCAGTTNTGTCCCATTTAAGTNTGTAAAAATTGCTTACTGCTGGTNTGGTTTTGCCTAATGGTTCTTTNNAANAACTGGTTATGGATTCAGGATGG
>Primers 15 Cynara cardunculus CELMS-17 microsatellite sequence
CCCGGATAATAGTCGATGAAGTGAATTAGAAAAAAGCAGTAACCAAATTCTGAGCGCCAAAATGTTACCTAATTCCTTGTATATTTACATGATTTAAAGCCTAGTTGTTGTTGTTGTCGTTGTTGTTGCTGTTGTTGTTGTTGTTGTTGTTGTTGCTGCTGTTGTACTTGTTGTTGTTGTTGTTGATGTTGTTGTTGTTGTTGTTTGTTGTTGAGATTGGGTTGAGATCATCTTCATCATAATAGATGTTTTCAGCCATCTGCCATATTTGAAGTATGTTATCTGAAACAACGCTNNCAATCACCCAATCTTCACATGG
>Primers 21 Cynara cardunculus CELMS-58 microsatellite sequence
GGATTCCATTGGACTTACAGGTTCAACTGGTGGAGAAACCATGAAAGCAAACAAACAAAGAAACAAGCAAAGAGTGAATTGAATAGCCTTAAGCAGGATTCCTAAAACACTAAAACCGTGCTAGGTCAAGTTAACTATTCAGTTTCTCGAAAGAGAAAGAGAGAAGA/AGAGAGAGAGAGAGAGAGAGAGAGAGAGAGAGAGAG/AAAGAAAGAAAAAGATACCCCGGGCCACAGATAAGAAAGACAGAGATAGGCAAACC
>Primers 22 Cynara cardunculus CELMS-61 microsatellite sequence
TGCAAACCAGAAACTGCTTGGTTTGGATTCAGTAAGTTCTTCACTCTAAACTCTC/CTCTCTCTCTCTCTCTCTCTCTCTCTCTCTCTCTCT/CAGTGTGTGTGTGTGTGTGCTTATACACAAAACCCATCCAAATCATGAATTGCATATCTGGTGGAGGTAAAGTCTGCA
