# Supplementary material for: Genetic diversity and population structure of Cynara cardunculus L. in southern Portugal
Source: PLoS One. 2021 Jun 9;16(6):e0252792. doi: 10.1371/journal.pone.0252792 (PMC8189484; doi:10.1371/journal.pone.0252792)
Supplement: S3 Table — (XLSX) [file pone.0252792.s005.xlsx]

## Sheet: S3 Table
S3 Table. Allele frequencies by population and total of the 10 SSR loci.
Allele Frequencies by Population and Total for Codominant Data
No. Loci	10
No. Samples	121
No. Pops.	17
Locus	Allele/n	Pop1	Pop2	Pop3	Pop4	Pop5	Pop6	Pop7	Pop8	Pop9	Pop10	Pop11	Pop12	Pop13	Pop14	Pop15	Pop16	Pop17
CELMS-05	N	7	7	7	7	7	7	7	9	7	7	6	7	7	7	7	7	7
	289	0	0	0	0	0	0	0	0.0555556	0.0714286	0.0714286	0	0	0	0.285714	0	0	0
	291	0	0	0	0.0714286	0	0	0	0.0555556	0	0	0	0	0	0	0	0	0
	293	0	0.0714286	0.142857	0	0.214286	0.142857	0	0.0555556	0.0714286	0.357143	0.666667	0.142857	0	0	0	0.0714286	0
	295	0.5	0.571429	0.714286	0.214286	0.428571	0.428571	1	0.166667	0.5	0.0714286	0.25	0.785714	0.571429	0.5	0.5	0.0714286	1
	297	0.0714286	0	0	0.571429	0.357143	0.428571	0	0.111111	0.357143	0	0.0833333	0	0.0714286	0.142857	0.214286	0	0
	299	0	0.357143	0	0.0714286	0	0	0	0.0555556	0	0.214286	0	0.0714286	0	0	0	0.214286	0
	305	0	0	0	0.0714286	0	0	0	0	0	0	0	0	0	0	0	0	0
	313	0	0	0	0	0	0	0	0	0	0.142857	0	0	0	0	0	0	0
	315	0	0	0	0	0	0	0	0.111111	0	0	0	0	0	0	0	0	0
	325	0	0	0	0	0	0	0	0	0	0	0	0	0	0	0.285714	0.0714286	0
	327	0.428571	0	0	0	0	0	0	0	0	0.0714286	0	0	0	0	0	0.571429	0
	329	0	0	0	0	0	0	0	0	0	0.0714286	0	0	0	0	0	0	0
	332	0	0	0	0	0	0	0	0.0555556	0	0	0	0	0.0714286	0	0	0	0
	335	0	0	0.142857	0	0	0	0	0.333333	0	0	0	0	0.214286	0.0714286	0	0	0
	338	0	0	0	0	0	0	0	0	0	0	0	0	0.0714286	0	0	0	0
CELMS-61	N	7	7	7	7	7	7	7	9	7	7	7	7	7	7	7	7	7
	151	0	0	0	0	0	0	0.0714286	0	0	0.0714286	0	0	0	0	0	0	0
	153	0.142857	0	0	0.0714286	0	0	0.142857	0.0555556	0	0.285714	0	0	0	0.0714286	0	0.428571	0.0714286
	157	0	0	0	0	0	0	0	0	0	0	0	0.214286	0	0	0	0	0
	159	0	0	0	0	0	0	0	0	0	0	0	0	0	0	0.428571	0	0
	161	0	0.0714286	0.285714	0.214286	0	0	0	0.111111	0	0.357143	0.142857	0.0714286	0.142857	0	0	0.5	0
	163	0.142857	0.571429	0.285714	0.5	0.571429	0.571429	0.357143	0.277778	0.214286	0.285714	0.0714286	0.428571	0.428571	0.571429	0.0714286	0	0.357143
	165	0.428571	0	0.214286	0	0	0	0	0	0	0	0	0	0	0	0	0	0
	167	0.285714	0.214286	0.142857	0.214286	0.0714286	0.214286	0.0714286	0.0555556	0.0714286	0	0.214286	0.142857	0.0714286	0.142857	0	0.0714286	0.142857
	169	0	0.142857	0.0714286	0	0.0714286	0.214286	0.285714	0.444444	0	0	0.285714	0.0714286	0.285714	0.142857	0.5	0	0
	171	0	0	0	0	0.0714286	0	0	0.0555556	0.214286	0	0.285714	0.0714286	0.0714286	0.0714286	0	0	0.428571
	173	0	0	0	0	0	0	0	0	0.285714	0	0	0	0	0	0	0	0
	175	0	0	0	0	0.0714286	0	0	0	0.214286	0	0	0	0	0	0	0	0
	177	0	0	0	0	0.142857	0	0.0714286	0	0	0	0	0	0	0	0	0	0
CyEM-138	N	7	7	7	7	7	7	7	9	7	7	7	7	7	7	7	7	7
	113	0	0	0	0	0.0714286	0	0	0	0	0	0	0.0714286	0	0	0	0	0
	115	0	0.142857	0.571429	0.571429	0.0714286	0.785714	0.0714286	0.5	0.285714	0.285714	0.285714	0	0.428571	0.142857	0.785714	0	0
	119	0.214286	0	0	0	0	0	0	0	0	0	0	0	0	0	0	0	0
	123	0	0	0	0	0	0	0	0	0	0.0714286	0	0.142857	0	0.285714	0	0	0
	125	0	0	0	0	0	0.0714286	0	0	0	0	0.0714286	0	0	0	0	0	0
	127	0.428571	0.428571	0.214286	0.214286	0.142857	0.142857	0	0.0555556	0.428571	0	0	0.142857	0.285714	0.214286	0.0714286	0	0.285714
	129	0.142857	0	0.0714286	0	0	0	0.428571	0.388889	0	0.214286	0.0714286	0	0	0	0	0.142857	0.5
	133	0	0	0	0	0	0	0	0	0.0714286	0	0	0	0	0	0.142857	0	0
	135	0	0	0	0	0.5	0	0.0714286	0	0.0714286	0	0.0714286	0	0.0714286	0	0	0	0
	137	0.214286	0.0714286	0	0	0	0	0.142857	0	0.142857	0.428571	0.214286	0.0714286	0	0.357143	0	0.642857	0.0714286
	139	0	0	0.142857	0	0.214286	0	0.0714286	0	0	0	0.214286	0.0714286	0.142857	0	0	0.0714286	0
	143	0	0	0	0	0	0	0.0714286	0	0	0	0	0	0	0	0	0.0714286	0.142857
	145	0	0	0	0.0714286	0	0	0	0.0555556	0	0	0	0.357143	0	0	0	0	0
	147	0	0.357143	0	0.142857	0	0	0.0714286	0	0	0	0.0714286	0.0714286	0.0714286	0	0	0	0
	149	0	0	0	0	0	0	0.0714286	0	0	0	0	0	0	0	0	0	0
	151	0	0	0	0	0	0	0	0	0	0	0	0.0714286	0	0	0	0.0714286	0
CELMS-58	N	7	7	7	7	7	7	7	9	7	7	7	7	7	7	7	7	7
	225	0	0	0	0	0	0	0	0.0555556	0	0	0	0.0714286	0	0	0	0	0
	239	0	0	0	0	0	0	0	0	0	0	0	0	0	0	0	0.214286	0
	241	0	0	0	0	0	0.0714286	0.0714286	0	0	0	0.214286	0.0714286	0	0	0.571429	0	0
	243	0	0	0.0714286	0.0714286	0	0	0	0	0	0	0	0	0.0714286	0	0	0	0
	245	0	0	0	0.357143	0.0714286	0	0	0	0	0.285714	0.142857	0.142857	0	0.428571	0	0	0
	247	0	0	0	0	0	0	0.285714	0	0	0	0	0	0	0	0	0	0.285714
	249	0	0	0	0	0	0	0	0	0	0	0	0	0.142857	0	0	0	0
	251	0	0.0714286	0.0714286	0	0	0	0	0	0	0	0	0	0	0	0.142857	0	0
	253	0	0.214286	0.0714286	0	0.0714286	0.142857	0	0.0555556	0	0	0	0	0.214286	0	0.285714	0	0
	255	0	0.0714286	0	0.0714286	0.357143	0.0714286	0	0.222222	0.214286	0	0.0714286	0.428571	0.142857	0.357143	0	0.357143	0.571429
	257	0.428571	0.142857	0.214286	0.357143	0.428571	0	0.214286	0.166667	0.285714	0.714286	0.285714	0.142857	0	0	0	0.285714	0.142857
	259	0.571429	0	0	0.0714286	0	0.428571	0.285714	0.222222	0.142857	0	0.0714286	0.0714286	0.214286	0	0	0	0
	261	0	0.5	0.142857	0	0	0.214286	0	0	0.0714286	0	0.0714286	0.0714286	0.0714286	0.214286	0	0.142857	0
	263	0	0	0	0.0714286	0	0.0714286	0	0.166667	0	0	0.142857	0	0	0	0	0	0
	265	0	0	0.0714286	0	0	0	0	0	0.285714	0	0	0	0.142857	0	0	0	0
	267	0	0	0.357143	0	0.0714286	0	0.0714286	0.111111	0	0	0	0	0	0	0	0	0
	271	0	0	0	0	0	0	0.0714286	0	0	0	0	0	0	0	0	0	0
CyEM-183	N	7	7	7	7	7	7	7	9	7	7	7	7	7	7	7	7	7
	77	0	0	0	0	0	0.0714286	0	0	0	0.0714286	0	0	0	0	0	0	0
	80	0	0	0	0	0	0	0	0	0	0	0	0	0	0	0	0	0.0714286
	83	0	0	0	0	0	0	0	0	0	0	0	0	0	0	0	0	0.0714286
	85	0	0	0	0	0	0	0	0	0	0	0	0	0	0	0	0	0.214286
	86	0.142857	0	0	0	0.142857	0	0	0	0	0	0	0	0.142857	0	0	0	0.142857
	89	0.285714	0.214286	0.142857	0.571429	0.642857	0.642857	0.428571	0.5	0.5	0.785714	0.5	0.428571	0.571429	0.571429	0.571429	0.571429	0.214286
	92	0.571429	0.785714	0.857143	0.428571	0.214286	0.285714	0.571429	0.5	0.5	0.142857	0.5	0.571429	0.142857	0.214286	0.428571	0.428571	0.285714
	96	0	0	0	0	0	0	0	0	0	0	0	0	0.0714286	0	0	0	0
	99	0	0	0	0	0	0	0	0	0	0	0	0	0.0714286	0.214286	0	0	0
CyEM-229	N	7	7	7	7	7	7	7	9	7	7	7	7	7	7	7	7	7
	223	0	0	0	0	0	0	0	0.0555556	0	0	0	0	0	0	0	0	0
	235	0	0	0	0	0	0	0	0	0	0.0714286	0	0	0	0	0	0	0
	237	0	0	0	0	0	0	0	0.0555556	0	0	0	0	0	0	0	0	0
	265	0	0	0	0	0	0	0	0	0.142857	0	0	0	0	0	0	0	0
	267	0	0	0	0	0	0	0	0	0	0	0	0	0	0	0.0714286	0	0
	269	0	0	0	0	0	0	0	0.166667	0	0	0	0	0	0	0.571429	0.142857	0.357143
	271	0.785714	0.428571	0.142857	0.571429	0.857143	0.571429	0.571429	0.388889	0.285714	0	0.714286	0.571429	0.0714286	0.214286	0	0	0.142857
	273	0.0714286	0	0.0714286	0.214286	0	0	0.357143	0.166667	0.0714286	0.5	0.142857	0	0	0	0	0	0
	277	0	0	0	0	0	0	0	0	0	0	0	0.142857	0	0	0	0	0
	279	0	0	0	0	0	0	0	0	0	0.0714286	0	0	0	0	0	0	0
	281	0.0714286	0.142857	0.142857	0	0	0	0	0	0.0714286	0.214286	0.0714286	0	0.285714	0.357143	0	0	0.357143
	283	0.0714286	0.428571	0.428571	0.214286	0.0714286	0.357143	0.0714286	0.166667	0	0.142857	0.0714286	0.285714	0.214286	0.285714	0.214286	0.857143	0.142857
	285	0	0	0.214286	0	0.0714286	0	0	0	0.214286	0	0	0	0.142857	0	0	0	0
	287	0	0	0	0	0	0.0714286	0	0	0.214286	0	0	0	0.285714	0	0.142857	0	0
	291	0	0	0	0	0	0	0	0	0	0	0	0	0	0.142857	0	0	0
CELMS-03	N	7	7	7	7	7	7	7	9	7	7	7	7	7	7	7	7	7
	295	0	0	0	0	0	0	0	0	0	0	0	0	0	0.0714286	0	0	0
	375	0	0	0	0	0	0.0714286	0	0	0	0	0	0	0	0	0	0	0
	377	0	0	0.0714286	0.0714286	0	0	0	0	0	0	0	0.0714286	0	0	0	0	0
	379	0	0	0.142857	0.357143	0	0	0	0	0	0	0	0.142857	0	0	0	0	0
	383	0	0	0.0714286	0	0	0	0	0	0	0	0	0	0.0714286	0	0	0	0
	385	0	0	0	0	0	0.0714286	0.0714286	0.0555556	0	0	0	0	0.285714	0	0	0	0
	387	0	0.785714	0.214286	0.285714	0.142857	0.428571	0	0.0555556	0.214286	0	0	0.0714286	0.428571	0.357143	0.428571	0.928571	0
	389	0	0	0	0	0	0.0714286	0	0	0	0	0	0	0	0	0	0	0
	391	0	0	0	0	0.0714286	0	0	0.444444	0	0	0.142857	0.0714286	0.0714286	0	0	0	0
	393	0.428571	0	0.214286	0.0714286	0.428571	0	0.285714	0.277778	0.428571	0	0.285714	0.357143	0	0	0	0.0714286	0.0714286
	395	0	0.214286	0	0.142857	0.357143	0.214286	0.642857	0.0555556	0.0714286	0	0.571429	0.214286	0.0714286	0.142857	0.571429	0	0.642857
	397	0.428571	0	0.285714	0.0714286	0	0.142857	0	0.0555556	0.142857	0.142857	0	0	0	0.214286	0	0	0
	399	0.142857	0	0	0	0	0	0	0	0	0	0	0	0	0	0	0	0
	401	0	0	0	0	0	0	0	0.0555556	0.142857	0.857143	0	0.0714286	0	0.142857	0	0	0.285714
	405	0	0	0	0	0	0	0	0	0	0	0	0	0.0714286	0	0	0	0
	409	0	0	0	0	0	0	0	0	0	0	0	0	0	0.0714286	0	0	0
CELMS-11	N	7	7	7	7	7	7	7	9	7	7	7	7	7	7	7	7	7
	221	0	0	0	0	0	0	0	0	0	0	0	0	0	0	0.142857	0	0
	223	0	0	0	0	0	0	0	0.0555556	0	0.142857	0	0	0	0	0	0	0
	229	0	0	0	0	0	0.142857	0	0	0	0	0	0.0714286	0	0.214286	0.5	0.0714286	0
	231	0.714286	0.285714	0.428571	0	0.142857	0.0714286	0.142857	0.0555556	0.142857	0.5	0.0714286	0.214286	0.214286	0	0.285714	0.0714286	0
	233	0.285714	0.642857	0.0714286	0.357143	0.142857	0.142857	0.428571	0.388889	0.214286	0.357143	0	0.214286	0.0714286	0.5	0	0	0
	235	0	0.0714286	0	0	0.0714286	0.214286	0	0	0	0	0	0.142857	0.0714286	0	0	0	0
	237	0	0	0.142857	0	0.214286	0	0.142857	0	0.285714	0	0.285714	0	0.0714286	0	0.0714286	0	0.928571
	239	0	0	0.142857	0.5	0.214286	0.214286	0	0.166667	0	0	0.214286	0	0.571429	0	0	0	0
	241	0	0	0	0	0	0	0	0	0	0	0	0.0714286	0	0	0	0.857143	0
	245	0	0	0	0	0.214286	0.0714286	0.142857	0.166667	0.357143	0	0.0714286	0.285714	0	0.0714286	0	0	0
	247	0	0	0.0714286	0.0714286	0	0	0.142857	0	0	0	0	0	0	0.214286	0	0	0
	249	0	0	0.142857	0.0714286	0	0	0	0.166667	0	0	0.285714	0	0	0	0	0	0
	251	0	0	0	0	0	0	0	0	0	0	0.0714286	0	0	0	0	0	0.0714286
	253	0	0	0	0	0	0.142857	0	0	0	0	0	0	0	0	0	0	0
CELMS-14	N	7	7	7	7	7	7	7	9	7	7	7	7	7	7	7	7	7
	155	0	0	0	0	0	0	0	0	0	0.142857	0	0	0	0	0	0	0
	157	0.0714286	0.0714286	0	0	0	0	0	0	0	0	0	0.0714286	0	0	0	0	0
	161	0	0	0	0	0	0.0714286	0	0	0	0	0	0	0.0714286	0	0	0	0
	163	0	0	0	0	0	0	0	0	0.0714286	0	0	0	0	0.214286	0	0	0
	171	0	0	0.0714286	0	0	0	0.142857	0	0	0	0	0	0	0	0	0	0
	173	0	0.0714286	0.0714286	0	0	0	0	0	0	0	0	0	0.0714286	0	0	0	0
	179	0.214286	0	0	0	0.214286	0	0	0.333333	0	0.5	0.142857	0	0.0714286	0.0714286	0	0	0
	181	0.214286	0.0714286	0.0714286	0	0.142857	0	0.142857	0.111111	0	0.357143	0.285714	0.285714	0	0.0714286	0	0	0.214286
	183	0.5	0.142857	0.214286	0.0714286	0	0.142857	0.357143	0.222222	0.214286	0	0.142857	0.0714286	0.0714286	0	0	0.928571	0.357143
	185	0	0.285714	0.357143	0.0714286	0.285714	0.357143	0.0714286	0.222222	0.142857	0	0.357143	0.0714286	0.142857	0	0	0.0714286	0
	187	0	0.285714	0.142857	0.5	0.214286	0.357143	0.214286	0.0555556	0.214286	0	0.0714286	0.428571	0.5	0.642857	0.857143	0	0
	189	0	0.0714286	0.0714286	0.285714	0.0714286	0.0714286	0.0714286	0.0555556	0.357143	0	0	0.0714286	0.0714286	0	0.142857	0	0.428571
	191	0	0	0	0.0714286	0.0714286	0	0	0	0	0	0	0	0	0	0	0	0
CELMS-17	N	7	7	7	7	7	7	7	9	7	7	7	7	7	7	7	7	7
	300	0	0	0	0	0	0.142857	0	0	0.142857	0	0	0	0	0	0	0	0
	318	0	0	0	0	0	0.0714286	0	0	0	0	0	0	0	0	0	0	0
	321	0	0.428571	0.428571	0.428571	0.142857	0.214286	0.142857	0.333333	0.285714	0.0714286	0.428571	0.5	0.428571	0.428571	0	0	0
	323	0	0	0	0	0	0	0	0	0.0714286	0	0	0	0	0	0	0	0
	324	1	0.571429	0.571429	0.428571	0.857143	0.571429	0.714286	0.666667	0.5	0.785714	0.571429	0.142857	0.5	0.214286	1	0.428571	1
	327	0	0	0	0	0	0	0	0	0	0	0	0.0714286	0.0714286	0	0	0.571429	0
	330	0	0	0	0	0	0	0	0	0	0	0	0.214286	0	0.357143	0	0	0
	336	0	0	0	0.142857	0	0	0	0	0	0	0	0	0	0	0	0	0
	337	0	0	0	0	0	0	0	0	0	0	0	0.0714286	0	0	0	0	0
	339	0	0	0	0	0	0	0.142857	0	0	0.142857	0	0	0	0	0	0	0
Total Allele Frequencies
Locus	Allele/n	Tot
CELMS-05	N	120
	289	0.02917
	291	0.00833
	293	0.10833
	295	0.48333
	297	0.14167
	299	0.05833
	305	0.00417
	313	0.00833
	315	0.00833
	325	0.02083
	327	0.0625
	329	0.00417
	332	0.00833
	335	0.05
	338	0.00417
CELMS-61	N	121
	151	0.00826
	153	0.07438
	157	0.0124
	159	0.02479
	161	0.11157
	163	0.33471
	165	0.03719
	167	0.12397
	169	0.15289
	171	0.07438
	173	0.01653
	175	0.01653
	177	0.0124
CyEM-138	N	121
	113	0.00826
	115	0.29339
	119	0.0124
	123	0.02893
	125	0.00826
	127	0.17769
	129	0.11983
	133	0.0124
	135	0.04545
	137	0.13636
	139	0.05372
	143	0.01653
	145	0.02893
	147	0.04545
	149	0.00413
	151	0.00826
CELMS-58	N	121
	225	0.00826
	239	0.0124
	241	0.05785
	243	0.0124
	245	0.08264
	247	0.03306
	249	0.00826
	251	0.01653
	253	0.06198
	255	0.17355
	257	0.22314
	259	0.12397
	261	0.08678
	263	0.02893
	265	0.02893
	267	0.03719
	271	0.00413
CyEM-183	N	121
	77	0.00826
	80	0.00413
	83	0.00413
	85	0.0124
	86	0.03306
	89	0.47934
	92	0.43802
	96	0.00413
	99	0.01653
CyEM-229	N	121
	223	0.00413
	235	0.00413
	237	0.00413
	265	0.00826
	267	0.00413
	269	0.07438
	271	0.3719
	273	0.09504
	277	0.00826
	279	0.00413
	281	0.09917
	283	0.23554
	285	0.03719
	287	0.04132
	291	0.00826
CELMS-03	N	121
	295	0.00413
	375	0.00413
	377	0.0124
	379	0.03719
	383	0.00826
	385	0.02893
	387	0.25207
	389	0.00413
	391	0.05372
	393	0.17355
	395	0.22727
	397	0.08678
	399	0.00826
	401	0.09091
	405	0.00413
	409	0.00413
CELMS-11	N	121
	221	0.00826
	223	0.0124
	229	0.05785
	231	0.19421
	233	0.22727
	235	0.03306
	237	0.12397
	239	0.11983
	241	0.05372
	245	0.08264
	247	0.02893
	249	0.04132
	251	0.00826
	253	0.00826
CELMS-14	N	121
	155	0.00826
	157	0.0124
	161	0.00826
	163	0.01653
	171	0.0124
	173	0.0124
	179	0.09504
	181	0.1157
	183	0.20248
	185	0.14463
	187	0.26033
	189	0.10331
	191	0.00826
CELMS-17	N	121
	300	0.01653
	318	0.00413
	321	0.25207
	323	0.00413
	324	0.61983
	327	0.04132
	330	0.03306
	336	0.00826
	337	0.00413
	339	0.01653
