# Supplementary material for: Genetic diversity and population structure of Cynara cardunculus L. in southern Portugal
Source: PLoS One. 2021 Jun 9;16(6):e0252792. doi: 10.1371/journal.pone.0252792 (PMC8189484; doi:10.1371/journal.pone.0252792)
Supplement: S4 Table — (XLSX) [file pone.0252792.s006.xlsx]

## Sheet: S4 Table
S4 Table: Percentage of variation explained by the first 3 axes using Principal coordinate analysis.
Axis	1	2	3
%	18.8831	17.715	12.4943
Cum %	18.8831	36.598	49.0923
