# Supplementary material for: Genetic diversity and population structure of Cynara cardunculus L. in southern Portugal
Source: PLoS One. 2021 Jun 9;16(6):e0252792. doi: 10.1371/journal.pone.0252792 (PMC8189484; doi:10.1371/journal.pone.0252792)
Supplement: S5 Table — (XLSX) [file pone.0252792.s007.xlsx]

## Sheet: S5 Table
S5 Table: Pairwise Population Fst Values
	CH	BA	QS	PG	Sal	SV	HB	HA	ALV	MC	HP	HR	HSR	JURA/B	TR	AR	EV
CH	0
BA	0.163	0
QS	0.13	0.077	0
PG	0.164	0.104	0.098	0
SAL	0.12	0.134	0.129	0.088	0
SV	0.15	0.094	0.093	0.054	0.083	0
HB	0.121	0.122	0.104	0.124	0.098	0.115	0
HA	0.124	0.107	0.079	0.074	0.084	0.071	0.086	0
ALV	0.116	0.1	0.075	0.072	0.073	0.075	0.093	0.069	0
MC	0.174	0.205	0.171	0.151	0.15	0.169	0.172	0.124	0.143	0
HP	0.143	0.131	0.101	0.093	0.07	0.091	0.099	0.064	0.084	0.149	0
HR	0.141	0.088	0.083	0.086	0.088	0.094	0.081	0.086	0.068	0.175	0.088	0
HSR	0.17	0.096	0.077	0.071	0.1	0.057	0.118	0.075	0.072	0.158	0.107	0.088	0
JURA/B	0.191	0.1	0.122	0.086	0.123	0.092	0.129	0.106	0.089	0.158	0.13	0.069	0.075	0
TR	0.244	0.191	0.166	0.158	0.175	0.121	0.169	0.15	0.152	0.231	0.175	0.18	0.131	0.17	0
AR	0.266	0.212	0.213	0.232	0.261	0.222	0.256	0.207	0.204	0.253	0.239	0.221	0.212	0.22	0.31	0
EV	0.221	0.216	0.175	0.221	0.158	0.2	0.124	0.173	0.144	0.233	0.182	0.163	0.178	0.197	0.235	0.32	0
Fst Values below diagonal.
