# Supplementary material for: Genetic diversity and population structure of Cynara cardunculus L. in southern Portugal
Source: PLoS One. 2021 Jun 9;16(6):e0252792. doi: 10.1371/journal.pone.0252792 (PMC8189484; doi:10.1371/journal.pone.0252792)
Supplement: S6 Table — The asterisk mark shows the largest values in the Delta K column. (XLSX) [file pone.0252792.s008.xlsx]

## Sheet: S6 Table
S6 Table: Table showing the data output of the Evanno method. The asterisk mark shows the largest values in the Delta K column.
#K	Reps	Mean LnP(K)	Stdev LnP(K)	Ln'(K)	|Ln''(K)|	Delta K
2	5	-4360.12	0.7563	242.92	120.84	159.78*
3	5	-1238.04	6.2023	122.08	19.68	3.17*
4	5	-4135.64	53.6885	102.4	0.86	0.02
5	5	-4034.1	25.2927	101.54	9.06	0.36
6	5	-3941.62	22.6154	92.48	25.82	1.14
7	5	-3874.96	46.688	66.66	7.46	0.16
8	5	-3815.76	7.0667	59.2	135.72	19.21*
9	5	-3892.28	169.177	-76.52	201	1.19
10	5	-3767.8	22.362	124.48	NA	NA
